# Supplementary material for: Cryo-electron microscopy of the f1 filamentous phage reveals insights into viral infection and assembly
Source: Nat Commun. 2023 May 11;14:2724. doi: 10.1038/s41467-023-37915-w (PMC10175506; doi:10.1038/s41467-023-37915-w)
Supplement: Supplementary file 11 — Source Data [file 41467_2023_37915_MOESM11_ESM.xlsx]

## Sheet: Nanorod length calculation
	Nanorod	Length (nm)		Length (nm)	Count
				70	0
	1	71		71	2
	2	71		72	2
	3	72		73	4
	4	72		74	4
	5	73		75	4
	6	73		76	11
	7	73		77	10
	8	73		78	9
	9	74		79	19
	10	74		80	39
	11	74		81	36
	12	74		82	44
	13	75		83	41
	14	75		84	22
	15	75		85	17
	16	75		86	5
	17	76		87	5
	18	76		88	8
	19	76		89	7
	20	76		90	2
	21	76		91	1
	22	76		92	0
	23	76		93	1
	24	76		94	1
	25	76		95	0
	26	76		96	0
	27	76		97	2
	28	77		98	0
	29	77		99	0
	30	77		100	2
	31	77		101	0
	32	77		102	0
	33	77		103	1
	34	77		104	0
	35	77		105	1
	36	77
	37	77
	38	78
	39	78
	40	78
	41	78
	42	78
	43	78
	44	78
	45	78
	46	78
	47	79
	48	79
	49	79
	50	79
	51	79
	52	79
	53	79
	54	79
	55	79
	56	79
	57	79
	58	79
	59	79
	60	79
	61	79
	62	79
	63	79
	64	79
	65	79
	66	80
	67	80
	68	80
	69	80
	70	80
	71	80
	72	80
	73	80
	74	80
	75	80
	76	80
	77	80
	78	80
	79	80
	80	80
	81	80
	82	80
	83	80
	84	80
	85	80
	86	80
	87	80
	88	80
	89	80
	90	80
	91	80
	92	80
	93	80
	94	80
	95	80
	96	80
	97	80
	98	80
	99	80
	100	80
	101	80
	102	80
	103	80
	104	80
	105	81
	106	81
	107	81
	108	81
	109	81
	110	81
	111	81
	112	81
	113	81
	114	81
	115	81
	116	81
	117	81
	118	81
	119	81
	120	81
	121	81
	122	81
	123	81
	124	81
	125	81
	126	81
	127	81
	128	81
	129	81
	130	81
	131	81
	132	81
	133	81
	134	81
	135	81
	136	81
	137	81
	138	81
	139	81
	140	81
	141	82
	142	82
	143	82
	144	82
	145	82
	146	82
	147	82
	148	82
	149	82
	150	82
	151	82
	152	82
	153	82
	154	82
	155	82
	156	82
	157	82
	158	82
	159	82
	160	82
	161	82
	162	82
	163	82
	164	82
	165	82
	166	82
	167	82
	168	82
	169	82
	170	82
	171	82
	172	82
	173	82
	174	82
	175	82
	176	82
	177	82
	178	82
	179	82
	180	82
	181	82
	182	82
	183	82
	184	82
	185	83
	186	83
	187	83
	188	83
	189	83
	190	83
	191	83
	192	83
	193	83
	194	83
	195	83
	196	83
	197	83
	198	83
	199	83
	200	83
	201	83
	202	83
	203	83
	204	83
	205	83
	206	83
	207	83
	208	83
	209	83
	210	83
	211	83
	212	83
	213	83
	214	83
	215	83
	216	83
	217	83
	218	83
	219	83
	220	83
	221	83
	222	83
	223	83
	224	83
	225	83
	226	84
	227	84
	228	84
	229	84
	230	84
	231	84
	232	84
	233	84
	234	84
	235	84
	236	84
	237	84
	238	84
	239	84
	240	84
	241	84
	242	84
	243	84
	244	84
	245	84
	246	84
	247	84
	248	85
	249	85
	250	85
	251	85
	252	85
	253	85
	254	85
	255	85
	256	85
	257	85
	258	85
	259	85
	260	85
	261	85
	262	85
	263	85
	264	85
	265	86
	266	86
	267	86
	268	86
	269	86
	270	87
	271	87
	272	87
	273	87
	274	87
	275	88
	276	88
	277	88
	278	88
	279	88
	280	88
	281	88
	282	88
	283	89
	284	89
	285	89
	286	89
	287	89
	288	89
	289	89
	290	90
	291	90
	292	91
	293	93
	294	94
	295	97
	296	97
	297	100
	298	100
	299	103
	300	105

## Sheet: Infectious titres
		Plaque counts per plate
Sample	Count 1	Count 2	Count 3	Average	Dilution	Volume	Titre (pfu/mL)	Stdev
WT	480	652	565	565.667	100000000	0.01	5.65667e+12	8.60019e+11
141	261	144	216	207	100000000	0.01	2070000000000	5.90169e+11
132	458	524	511	497.667	100000000	0.01	4.97667e+12	3.49619e+11
121	236	294	245	258.333	100000000	0.01	2.58333e+12	3.12143e+11
111	28	39	40	35.6667	1000000	0.01	3.56667e+09	6.65833e+08
93	442	574	535	517	100000	0.01	5170000000	6.78159e+08
83	50	67	68	61.6667	1000	0.01	6.16667e+06	1.0116e+06
(-)	38	58	42	46	10000	0.01	46000000	1.0583e+07

## Sheet: Densitometry WT-121
					genome per ug of phage f1d3	3.83075e+11	Average	Stdev
Sample	Density	ng per well	Volume on gel (ul)	corrected ng per uL	ug/mL
Standard
200		1.3843
100	11134	102.337
50	7213.59	52.6498
25	4029.69	23.6074
12.5	2208.08	11.5504
6.25	1488.96	7.70417
Sample
WT_1	10486.1	93.0654	0.125	744.524	744.524	2.85208e+14
WT_2	10526.5	93.6305	0.125	749.044	749.044	2.8694e+14	2.75209e+14	1.88383e+13
WT_3	9725.2	82.7122	0.125	661.698	661.698	2.5348e+14
141_1	4350.88	26.0775	0.125	208.62	208.62	7.9917e+13
141_2	3980.76	23.2402	0.125	185.922	185.922	7.12219e+13	7.77541e+13	5.7636e+12
141_3	4442.05	26.7974	0.125	214.379	214.379	8.21233e+13
132_1	4968.71	31.1188	0.125	248.951	248.951	9.53668e+13
132_2	2790.98	15.0475	0.125	120.38	120.38	4.61147e+13	7.39564e+13	2.5248e+13
132_3	4370.42	26.231	0.125	209.848	209.848	8.03876e+13
121_1	5081.71	32.0822	0.125	256.657	256.657	9.8319e+13
121_2	2999.98	16.3842	0.125	131.074	131.074	5.0211e+13	6.19396e+13	3.21612e+13
121_3	2315.2	12.1676	0.125	97.3408	97.3408	3.72888e+13

## Sheet: Densitometry 111-(-)
					genome per ug of phage f1d3	3.83075e+11	Average	Stdev
Sample	Density	ng per well	Volume on gel (ul)	corrected ng per uL	ug/mL
Standard
200	13654.1	178.864
100	10875.7	82.8616
50	7247.3	35.4911
25	3341.15	22.5428
12.5	1848.84	13.4669
6.25	946.234	4.14536
Phage
111_1	4006.93	24.9244	1.25	19.9395	19.9395	7.63832e+12
111_2	3630	23.6636	1.25	18.9309	18.9309	7.25196e+12	7.06266e+12	6.90066e+11
111_3	2909.57	20.5498	1.25	16.4399	16.4399	6.2977e+12
93_1	4391.3	26.036	2.5	10.4144	10.4144	3.9895e+12
93_2	3844.42	24.4053	2.5	9.76213	9.76213	3.73963e+12	3.72213e+12	2.76533e+11
93_3	3314.64	22.4321	2.5	8.97283	8.97283	3.43727e+12
83_1	3118.64	21.5677	1.25	17.2541	17.2541	6.60963e+12
83_2	4024.42	24.9782	1.25	19.9826	19.9826	7.65483e+12	7.1123e+12	5.23739e+11
83_3	3474.18	23.0779	1.25	18.4623	18.4623	7.07244e+12
Negative_1	1950.15	14.3046	0.125	114.437	114.437	4.38379e+13
Negative_2	1411.84	9.39308	0.125	75.1446	75.1446	2.8786e+13	3.30752e+13	9.38455e+12
Negative_3	1343.13	8.68032	0.125	69.4426	69.4426	2.66017e+13

## Sheet: Combined Data
Combined Data	Infectious Titre (pfu/mL)	Genome in sample (ge/mL)	Infectivity (pfu/ge)	Relative Infectivity (to WT)
WT	5.65667e+12	2.75209e+14	0.020554	1
141	2070000000000	7.77541e+13	0.0266224	1.29524
132	4.97667e+12	7.39564e+13	0.0672919	3.2739
121	2.58333e+12	6.19396e+13	0.0417073	2.02915
111	3.56667e+09	7.06266e+12	0.000505003	0.0245695
93	5170000000	3.72213e+12	0.00138899	0.0675774
83	6.16667e+06	7.1123e+12	8.67042e-07	4.21835e-05
(-)	46000000	3.30752e+13	1.39077e-06	6.7664e-05

## Sheet: Uncropped gels
	S2										S17
	b					c					a			b			c
